# Supplementary material for: Unsupervised Clustering of Routine Inflammatory Markers in Cardiogenic Shock Reveals Phenotypic Heterogeneity Without Prognostic Utility
Source: J Pers Med. 2026 Feb 6;16(2):96. doi: 10.3390/jpm16020096 (PMC12941803; doi:10.3390/jpm16020096)
Supplement: Supplementary file 1 [file jpm-16-00096-s001.zip]

Archive with 1 entries (1 files):
- jpm-4049120-supplementary.pdf
